# Supplementary material for: Differential selection on gene translation efficiency between the filamentous fungus Ashbya gossypii and yeasts
Source: BMC Evol Biol. 2008 Dec 29;8:343. doi: 10.1186/1471-2148-8-343 (PMC2632675; doi:10.1186/1471-2148-8-343)
Supplement: Additional file 3 — The GO enrichment analyses for genes in Group I and II. This table presents all functional categories defined by GO finder with P-value < 0.05 for genes in Group I and II. [file 1471-2148-8-343-S3.xls]

## Sheet: Sheet1
GO enrichment analyses for genes in Group I
Gene Ontology term	Cluster frequency	Genome frequency of use	Corrected P-value	FDR	False Positives
cell cycle process	77 out of 378 genes, 20.4%	333 out of 3669 genes, 9.1%	3.35e-10	0	0
cell cycle	78 out of 378 genes, 20.6%	347 out of 3669 genes, 9.5%	1.13e-09	0	0
mitotic cell cycle	57 out of 378 genes, 15.1%	214 out of 3669 genes, 5.8%	1.3e-09	0	0
cell cycle phase	63 out of 378 genes, 16.7%	266 out of 3669 genes, 7.2%	2.22e-08	0	0
spindle organization and biogenesis	17 out of 378 genes, 4.5%	35 out of 3669 genes, 1.0%	6.1e-06	0	0
microtubule cytoskeleton organization and biogenesis	22 out of 378 genes, 5.8%	59 out of 3669 genes, 1.6%	1.71e-05	0	0
microtubule-based process	24 out of 378 genes, 6.3%	69 out of 3669 genes, 1.9%	1.91e-05	0	0
mitosis	29 out of 378 genes, 7.7%	98 out of 3669 genes, 2.7%	4.24e-05	0	0
M phase of mitotic cell cycle	29 out of 378 genes, 7.7%	99 out of 3669 genes, 2.7%	5.44e-05	0	0
M phase	43 out of 378 genes, 11.4%	185 out of 3669 genes, 5.0%	7.6e-05	0	0
reproduction	49 out of 378 genes, 13.0%	227 out of 3669 genes, 6.2%	0.00011	0	0
spore wall assembly (sensu Fungi)	13 out of 378 genes, 3.4%	25 out of 3669 genes, 0.7%	0.00012	0	0
spore wall assembly	13 out of 378 genes, 3.4%	25 out of 3669 genes, 0.7%	0.00012	0	0
mitotic spindle organization and biogenesis	15 out of 378 genes, 4.0%	33 out of 3669 genes, 0.9%	0.00014	0	0
cytoskeleton organization and biogenesis	40 out of 378 genes, 10.6%	175 out of 3669 genes, 4.8%	0.00035	0	0
regulation of progression through cell cycle	32 out of 378 genes, 8.5%	125 out of 3669 genes, 3.4%	0.00036	0	0
regulation of cell cycle	32 out of 378 genes, 8.5%	125 out of 3669 genes, 3.4%	0.00036	0	0
regulation of cellular process	86 out of 378 genes, 22.8%	543 out of 3669 genes, 14.8%	0.00566	0	0
reproductive process	29 out of 378 genes, 7.7%	122 out of 3669 genes, 3.3%	0.00623	0	0
reproductive process in single-celled organism	26 out of 378 genes, 6.9%	104 out of 3669 genes, 2.8%	0.00696	0	0
reproductive cellular process	26 out of 378 genes, 6.9%	104 out of 3669 genes, 2.8%	0.00696	0	0
regulation of biological process	88 out of 378 genes, 23.3%	564 out of 3669 genes, 15.4%	0.00808	0	0
developmental process	55 out of 378 genes, 14.6%	321 out of 3669 genes, 8.7%	0.03754	0	0
microtubule depolymerization	5 out of 378 genes, 1.3%	6 out of 3669 genes, 0.2%	0.04082	0.0025	0.06
sister chromatid segregation	15 out of 378 genes, 4.0%	49 out of 3669 genes, 1.3%	0.04574	0.0024	0.06
GO enrichment analyses for genes in Group II
Gene Ontology term	Cluster frequency	Genome frequency of use	Corrected P-value	FDR	False Positives
amino acid and derivative metabolic process	67 out of 619 genes, 10.8%	144 out of 3669 genes, 3.9%	1.78e-14	0	0
amino acid metabolic process	64 out of 619 genes, 10.3%	137 out of 3669 genes, 3.7%	7.67e-14	0	0
organic acid metabolic process	86 out of 619 genes, 13.9%	229 out of 3669 genes, 6.2%	4.48e-12	0	0
carboxylic acid metabolic process	86 out of 619 genes, 13.9%	229 out of 3669 genes, 6.2%	4.48e-12	0	0
amine metabolic process	68 out of 619 genes, 11.0%	163 out of 3669 genes, 4.4%	1.02e-11	0	0
nitrogen compound metabolic process	72 out of 619 genes, 11.6%	182 out of 3669 genes, 5.0%	4.34e-11	0	0
amino acid biosynthetic process	41 out of 619 genes, 6.6%	85 out of 3669 genes, 2.3%	9.24e-09	0	0
amine biosynthetic process	42 out of 619 genes, 6.8%	89 out of 3669 genes, 2.4%	1.27e-08	0	0
nitrogen compound biosynthetic process	42 out of 619 genes, 6.8%	90 out of 3669 genes, 2.5%	2.01e-08	0	0
biosynthetic process	167 out of 619 genes, 27.0%	681 out of 3669 genes, 18.6%	6.56e-06	0	0
cellular biosynthetic process	134 out of 619 genes, 21.6%	519 out of 3669 genes, 14.1%	1.09e-05	0	0
aspartate family amino acid metabolic process	21 out of 619 genes, 3.4%	36 out of 3669 genes, 1.0%	1.47e-05	0	0
steroid metabolic process	18 out of 619 genes, 2.9%	32 out of 3669 genes, 0.9%	0.00033	0	0
sterol metabolic process	17 out of 619 genes, 2.7%	31 out of 3669 genes, 0.8%	0.00115	0	0
sulfate assimilation	8 out of 619 genes, 1.3%	9 out of 3669 genes, 0.2%	0.00371	0	0
sulfur utilization	8 out of 619 genes, 1.3%	9 out of 3669 genes, 0.2%	0.00371	0	0
sulfur metabolic process	20 out of 619 genes, 3.2%	44 out of 3669 genes, 1.2%	0.00622	0	0
ergosterol biosynthetic process	12 out of 619 genes, 1.9%	20 out of 3669 genes, 0.5%	0.01247	0	0
ergosterol metabolic process	12 out of 619 genes, 1.9%	20 out of 3669 genes, 0.5%	0.01247	0	0
tRNA aminoacylation for protein translation	15 out of 619 genes, 2.4%	29 out of 3669 genes, 0.8%	0.01258	0	0
amino acid activation	15 out of 619 genes, 2.4%	29 out of 3669 genes, 0.8%	0.01258	0	0
tRNA aminoacylation	15 out of 619 genes, 2.4%	29 out of 3669 genes, 0.8%	0.01258	0	0
ribosome biogenesis and assembly	74 out of 619 genes, 12.0%	283 out of 3669 genes, 7.7%	0.0201	0	0
aspartate family amino acid biosynthetic process	11 out of 619 genes, 1.8%	18 out of 3669 genes, 0.5%	0.02254	0	0
methionine metabolic process	12 out of 619 genes, 1.9%	21 out of 3669 genes, 0.6%	0.02468	0	0
steroid biosynthetic process	13 out of 619 genes, 2.1%	24 out of 3669 genes, 0.7%	0.02476	0	0
sterol biosynthetic process	13 out of 619 genes, 2.1%	24 out of 3669 genes, 0.7%	0.02476	0	0
