# Supplementary material for: Differential selection on gene translation efficiency between the filamentous fungus Ashbya gossypii and yeasts
Source: BMC Evol Biol. 2008 Dec 29;8:343. doi: 10.1186/1471-2148-8-343 (PMC2632675; doi:10.1186/1471-2148-8-343)
Supplement: Additional file 4 — Additional KEGG pathways that show gene enrichment in Group I and II. This table presents all pathways with P-value between 0.05 and 0.01. [file 1471-2148-8-343-S4.xls]

## Sheet: Sheet1
Pathway Name	KEGG ID	Overlapped gene num.	Gene num. in Part I	Gene num. in Part II	Gene num. in Part III	Chi-square test P value
Valine, leucine and isoleucine biosynthesis	290	14	0	7	7	*
Lysine degradation	310	14	1	7	6	*
Purine metabolism	230	67	6	25	36	*
Synthesis and degradation of ketone bodies	72	2	0	2	0	*
Phenylalanine, tyrosine and tryptophan biosynthesis	400	19	0	10	9	*
Alanine and aspartate metabolism	252	25	0	12	13	*
Inositol phosphate metabolism	562	21	5	3	13	*
MAPK signaling pathway	4010	40	8	4	28	*
Benzoate degradation via CoA ligation	632	17	5	4	8	*
Cyanoamino acid metabolism	460	5	2	2	1	*
* indicates P-value between 0.05 and 0.01
