# Supplementary material for: Differential selection on gene translation efficiency between the filamentous fungus Ashbya gossypii and yeasts
Source: BMC Evol Biol. 2008 Dec 29;8:343. doi: 10.1186/1471-2148-8-343 (PMC2632675; doi:10.1186/1471-2148-8-343)
Supplement: Additional file 5 — The correlation of codon usage and tRNA pools among species. The lower triangle of the table contains the Spearman's correlation coefficients of codon usage in the whole genome. RSCU (Relative Synonymous Codon Usage) values were calculated for all codons in each species. Then correlations of RSCU values were calculated for each species pairs. The upper triangle of the table is the Spearman's correlation coefficients of tRNA gene number among all species. [file 1471-2148-8-343-S5.xls]

## Sheet: Sheet1
Spearman's rho Correlations
	Agos	Klac	Sklu	Kwal	Kpol	Cgla	Sbay	Smik	Spar	Sces
Agos		0.937345	0.928329	0.913286	0.909585	0.946045	0.904754	0.854363	0.874216	0.926197
Klac	0.446974		0.975545	0.899014	0.984728	0.98512	0.961433	0.920378	0.936576	0.990758
Sklu	0.597037	0.939743		0.921855	0.966002	0.972883	0.948162	0.912875	0.926283	0.972937
Kwal	0.713152	0.881866	0.940779		0.894784	0.913944	0.932288	0.931441	0.949773	0.906067
Kpol	0.241708	0.947224	0.870894	0.751852		0.984806	0.977466	0.931572	0.950498	0.992598
Cgla	0.481026	0.972749	0.959833	0.896403	0.941802		0.966939	0.920435	0.940604	0.986899
Sbay	0.561501	0.964757	0.976154	0.922018	0.904383	0.973275		0.962079	0.979452	0.977421
Smik	0.457114	0.980771	0.956926	0.891685	0.948627	0.986075	0.979193		0.982307	0.942768
Spar	0.482802	0.975687	0.965576	0.896156	0.937931	0.98102	0.987493	0.996669		0.954457
Sces	0.466349	0.977323	0.958971	0.893759	0.94588	0.983328	0.979953	0.998831	0.997019
The lower triangle of the table contains the Spearman’s correlation coefficients of whole genomic codon usage. RSCU (Relative Synonymous Codon Usage) values were calculated for all codons in each species. Then correlations of RSCU values were calculated. The upper triangle of the table is the Spearman’s correlation coefficients of tRNA gene number among all species
